# Supplementary material for: When nonstandard meets standard: Language and affective dynamics in accent-diverse group interactions
Source: PLoS One. 2026 Jan 28;21(1):e0340873. doi: 10.1371/journal.pone.0340873 (PMC12851482; doi:10.1371/journal.pone.0340873)
Supplement: S1 Data — Complete dataset for Study 1 and Study 2. (CSV) [file pone.0340873.s002.csv]

Participant ID	WebEx Session ID	Confederate	Native Language (General)	Length in US (year)	Start Interaction Quality	End Interaction Quality	Positive Affect	Negative Affect	Pre_Error%	Pre_Filler%	Pre_Clout	Pre_Authenticity	Post_Error%	Post_Filler%	Post_Clout	Post_Authenticity	Pairwise_PartiConf_LSM	PartiParti_LSM_Change	PartiParti_PartiConf_LSM_Change	Change_Parti_PrePost_LSM	Change_Parti_PrePost_Error%	Change_Parti_PrePost_Filler%	Change_Parti_PrePost_Clout	Change_Parti_PrePost_Authenticity	Conf_Error%	Conf_Filler%	Conf_Clout	Conf_Authenticity
1	1	Confederate 1	English, Others	0.5	4.09	4.64	27	14	16.86	8.21	10.27	81.31	19.68	15.43	52.76	31.25	0.87	-0.03	-0.02	0.03	2.82	7.22	42.49	-50.06	8.3	12.37	35.74	45.49
2	3	Confederate 1	Others	2	3.82	5.27	36	10	12.82	4.62	15.29	89.82	19.3	0.88	35.05	33.61	0.79	0.07	0.12	-0.07	6.48	-3.74	19.76	-56.21	8.3	12.37	35.74	45.49
3	3	Confederate 3	Chinese	6	4.09	4.55	18	11	13.07	13.07	2.18	95.46	66.67	0	40.06	1	0.04	0.8	0.8	-0.8	53.6	-13.07	37.88	-94.46	11.35	8.51	56.99	9.81
4	4	Confederate 4	Others	4	2.91	4.82	28	15	#NULL!	0	#NULL!	#NULL!	10.61	8.73	24.88	97.55	0.92	-0.94	-0.92	0.94	#NULL!	8.73	#NULL!	#NULL!	5.52	5	15.75	97.69
5	4	Confederate 3	Others	0.25	3.73	3.73	23	12	12.28	5.61	28.48	97.3	9.28	4.64	75.86	56.26	0.86	0.11	0.01	-0.11	-3	-0.97	47.38	-41.04	9.06	6.34	21.25	93.07
6	5	Confederate 4	Others	5	4.82	4.91	32	10	5.89	5.68	35.25	90.89	3.39	9.4	31.31	56.78	0.87	0.01	0.02	-0.01	-2.5	3.72	-3.94	-34.11	5.88	7.6	5.31	87.69
7	5	Confederate 4	English	41	4.45	5.18	40	14	3.19	10.26	28.61	84.52	5.42	11.46	53.74	51.55	0.83	0.02	0.05	-0.02	2.23	1.2	25.13	-32.97	5.88	7.6	5.31	87.69
8	7	Confederate 3	Others	5	4.73	3.55	26	11	16.67	7.07	13.82	79.84	11.63	2.33	2.3	96.19	0.87	-0.01	-0.04	0.01	-5.04	-4.74	-11.52	16.35	14.86	5.41	31.43	57.16
9	7	Confederate 1	Others	0.25	3.64	3.91	24	11	16.22	8.78	3.79	87	32.39	5.63	1	51.38	0.71	0.06	0.12	-0.06	16.17	-3.15	-2.79	-35.62	5.45	8.97	60.25	40.01
10	8	Confederate 1	Others	#NULL!	4.36	4.73	34	12	8.92	8.45	2.61	97.65	12.5	10.42	1	99	0.69	0.1	0.18	-0.1	3.58	1.97	-1.61	1.35	8.78	8.98	42.41	45.97
11	8	Confederate 1	Others	4	4.73	5.55	36	10	23.54	9.03	20.11	63.35	24.34	4.4	1.16	91.84	0.67	0.02	0.17	-0.02	0.8	-4.63	-18.95	28.49	12.85	6.15	11.96	74.73
12	8	Confederate 1	Others	1	4.55	4.82	29	17	19.35	10.48	1	76.92	21.43	2.38	1	84.92	0.82	0.15	0.09	-0.15	2.08	-8.1	0	8	6.43	14.89	52.17	22.98
13	9	Confederate 1	Others	#NULL!	3.91	3.18	18	16	11.58	11.25	7.88	81.95	37.5	12.5	99	1	0.41	0.36	0.41	-0.36	25.92	1.25	91.12	-80.95	6.43	14.89	52.17	22.98
14	9	Confederate 1	Spanish	8	5.55	6.09	42	13	5.48	10.14	4.91	81.95	17.93	6.9	64.51	63.35	0.8	0.04	0.09	-0.04	12.45	-3.24	59.6	-18.6	6.43	14.89	52.17	22.98
15	10	Confederate 2	Others	1	3.55	4.73	34	18	16.05	10.1	12.35	73.82	13.49	10.79	27.44	29.93	0.89	0	-0.05	0	-2.56	0.69	15.09	-43.89	12.77	12.77	38.3	53.06
16	10	Confederate 3	English	18	4.45	3.91	31	12	9.16	6.32	19.52	69.55	11.93	5.96	62.92	68.02	0.84	-0.01	0.03	0.01	2.77	-0.36	43.4	-1.53	10.87	5.43	5.93	93.45
17	11	Confederate 3	Others	1	5.82	5.91	34	11	6.24	7.32	22.98	76.43	7.05	11.45	37.52	59.05	0.83	-0.05	0.02	0.05	0.81	4.13	14.54	-17.38	10.87	5.43	5.93	93.45
18	11	Confederate 2	Chinese	1	5.09	5.91	39	11	11.08	9.49	4.66	69.21	70	0	40.06	1	0.38	0.39	0.39	-0.39	58.92	-9.49	35.4	-68.21	12.77	12.77	38.3	53.06
19	12	Confederate 4	English	4	3.45	3.91	29	13	18	6	32.56	69.95	18.33	9.33	22.56	88.25	0.92	0.03	-0.01	-0.03	0.33	3.33	-10	18.3	4.65	7.57	46.16	79.8
20	12	Confederate 4	English	5	3.64	4.64	25	10	15.91	15.91	4.15	79.84	12.9	17.74	49.66	35.88	0.8	0.02	0	-0.02	-3.01	1.83	45.51	-43.96	4.65	7.57	46.16	79.8
21	13	Confederate 4	Chinese	0	6.27	6.36	42	15	13.58	10.51	10.75	62.36	16.84	8.42	7.28	75.35	0.86	-0.04	-0.03	0.04	3.26	-2.09	-3.47	12.99	3.56	8.14	58.23	66.77
22	14	Confederate 4	Others	9	3.91	4.73	28	11	15.82	11.78	42.05	57.71	13.86	11.45	18.77	70.48	0.93	0	-0.05	0	-1.96	-0.33	-23.28	12.77	3.56	8.14	58.23	66.77
23	14	Confederate 3	Others	0	3.09	3.36	13	10	5.43	8.95	6.66	88.02	6.62	1.99	19.78	48.26	0.84	0.06	0.09	-0.06	1.19	-6.96	13.12	-39.76	5.94	5.23	20.5	52.96
24	15	Confederate 3	Others	9	3.73	5.18	29	11	11.41	6.95	31.1	72.35	9.87	8.58	77.34	67.37	0.95	-0.05	-0.07	0.05	-1.54	1.63	46.24	-4.98	7.74	5.04	25	70.58
25	16	Confederate 3	Others	5	4.45	5	30	12	13.15	15.19	41.41	64.6	25.44	11.4	30.3	8.42	0.88	0.02	0.02	-0.02	12.29	-3.79	-11.11	-56.18	7.74	5.04	25	70.58
26	16	Confederate 1	Chinese	5	3.91	3.91	25	24	30.27	6.46	4.61	26.3	26	7	9.6	7.03	0.66	0.14	0.16	-0.14	-4.27	0.54	4.99	-19.27	9.15	8.1	37.04	26.22
27	17	Confederate 1	Others	1	4.09	4	30	30	#NULL!	0	#NULL!	#NULL!	11.35	7.57	52.96	7.72	0.86	-0.84	-0.86	0.84	#NULL!	7.57	#NULL!	#NULL!	6.64	9.45	57.57	35.63
28	17	Confederate 4	Others	4	6	6	42	12	7.65	8.69	57.84	83.45	9.9	10.94	44.16	64.31	0.87	0.2	0.04	-0.2	2.25	2.25	-13.68	-19.14	3.02	7.12	55.89	87.16
29	18	Confederate 4	Chinese	0	5.09	5	36	11	19.3	16.96	16.95	54.3	44.44	0	1	77.17	0.45	0.38	0.37	-0.38	25.14	-16.96	-15.95	22.87	3.02	7.12	55.89	87.16
30	18	Confederate 1	Others	6	3.55	6.18	41	15	22.45	3.4	5.68	70.51	11.02	6.24	15.79	80.55	0.88	-0.84	-0.88	0.84	-11.43	2.84	10.11	10.04	6.64	9.45	57.57	35.63
31	19	Confederate 3	Chinese	6	5.82	6	36	15	19.13	10.43	1	92.58	15.45	13.82	6.23	64.2	0.78	-0.02	0.06	0.02	-3.68	3.39	5.23	-28.38	11.35	8.51	56.99	9.81
32	19	Confederate 3	Spanish	2	6.55	6.27	41	14	10.03	11.53	15.7	54.88	5.84	10.4	48.73	61.35	0.87	0.04	0.04	-0.04	-4.19	-1.13	33.03	6.47	11.35	8.51	56.99	9.81
33	19	Confederate 4	Spanish	18	3.82	4.36	36	22	7.43	8.84	4.8	88.8	8.5	8.5	3.72	62.93	0.95	0.1	-0.06	-0.1	1.07	-0.34	-1.08	-25.87	4.75	9.88	11.17	77.79
34	20	Confederate 4	Chinese	1	5.36	5.36	38	16	22.52	7.21	34.92	22.54	31.43	7.14	3.95	53.28	0.79	0.06	0.09	-0.06	8.91	-0.07	-30.97	30.74	5.52	5	15.75	97.69
35	21	Confederate 4	Chinese	5	3.91	4.18	29	23	7.39	12.66	16.68	61.92	2.33	15.12	40.06	61.77	0.74	0.07	0.11	-0.07	-5.06	2.46	23.38	-0.15	5.52	5	15.75	97.69
36	21	Confederate 4	Others	6	3.82	4.36	26	16	9.22	10.99	6.28	75.86	13.43	8.96	2.02	94.36	0.79	0.06	0.09	-0.06	4.21	-2.03	-4.26	18.5	7.04	7.69	63.31	72.65
37	21	Confederate 4	Others	3	6.18	5.73	45	14	7.56	10.9	14.17	82.63	11.23	11.45	40.06	47.03	0.87	0.03	-0.02	-0.03	3.67	0.55	25.89	-35.6	7.04	7.69	63.31	72.65
38	22	Confederate 1	English	7	5.73	5.73	29	12	6.29	5.38	70	53.02	10.35	9.18	10.05	61.75	0.91	0	-0.03	0	4.06	3.8	-59.95	8.73	8.09	8.4	18.21	34.09
39	22	Confederate 1	English	8	3.55	4.91	33	10	24.28	8.67	24.6	40.27	33.55	10.54	7.3	18.1	0.89	0.03	0.03	-0.03	9.27	1.87	-17.3	-22.17	8.09	8.4	18.21	34.09
40	23	Confederate 3	Spanish	0	5.45	3.82	36	16	17.53	5.98	18.31	96.38	11.59	7.97	7.34	82.12	0.88	0.06	-0.01	-0.06	-5.94	1.99	-10.97	-14.26	9.06	6.34	21.25	93.07
41	23	Confederate 3	Spanish	18	4.18	4.36	19	14	5.31	10.14	10.22	82.12	36.96	4.35	65.68	17.84	0.62	0.22	0.27	-0.22	31.65	-5.79	55.46	-64.28	9.06	6.34	21.25	93.07
42	24	Confederate 3	Spanish	3	4.18	4.18	32	16	14	6	29.01	92.35	0	0	99	1	0.12	0.56	0.57	-0.56	-14	-6	69.99	-91.35	9.06	6.34	21.25	93.07
43	24	Confederate 1	English	#NULL!	2.36	4.55	17	11	16.6	5.79	6.31	66.47	18.12	6.52	1.81	74.45	0.76	0.14	0.1	-0.14	1.52	0.73	-4.5	7.98	9.56	6.81	66.71	28.02
44	24	Confederate 1	Chinese	2	1.64	2.18	14	21	14.81	9.26	62.05	27.44	33.33	0	3.95	39.59	0.59	0.3	0.28	-0.3	18.52	-9.26	-58.1	12.15	9.56	6.81	66.71	28.02
45	24	Confederate 3	English	19	4.09	4.18	27	16	13.15	10.35	18.08	71.9	19.97	7.68	13.02	73.02	0.89	0.07	0.06	-0.07	6.82	-2.67	-5.06	1.12	14.86	5.41	31.43	57.16
46	25	Confederate 3	English	19	5.55	5.55	33	11	4.71	9.41	19.11	94.13	6.87	7.98	8.81	78.11	0.9	0.05	0.04	-0.05	2.16	-1.43	-10.3	-16.02	14.86	5.41	31.43	57.16
47	25	Confederate 1	Others	8	3.64	5.18	38	14	13.15	3.74	32.41	66.12	11.97	4.22	43.03	68.28	0.88	-0.01	-0.02	0.01	-1.18	0.48	10.62	2.16	5.45	8.97	60.25	40.01
48	27	Confederate 4	Others	3	3.45	4	26	14	5.91	9.61	6.29	83.45	12.24	13.5	15.52	89.05	0.89	-0.01	0.04	0.01	6.33	3.89	9.23	5.6	5.41	10.12	55.49	64.96
49	27	Confederate 4	Others	19	4.45	5.55	31	11	5.14	7.29	6.68	73.63	9.36	8.94	16.94	72.95	0.89	-0.03	0.03	0.03	4.22	1.65	10.26	-0.68	5.41	10.12	55.49	64.96
50	28	Confederate 1	English, Others	10	4.55	4.55	26	10	7.1	7.55	22.07	70.5	7.38	13.29	28.46	38.11	0.83	0.07	0.07	-0.07	0.28	5.74	6.39	-32.39	8.78	8.98	42.41	45.97
51	28	Confederate 3	English	9	4.73	4.73	18	10	29.9	8.69	22.29	46.94	21.54	7.18	35.16	54.18	0.81	-0.01	0.04	0.01	-8.36	-1.51	12.87	7.24	5.2	8.8	8.14	97.75
52	28	Confederate 3	Others	1	4.18	2.64	33	13	17.88	8.94	17.75	95.33	20.22	6.01	14.13	75.14	0.84	0.02	0.06	-0.02	2.34	-2.93	-3.62	-20.19	5.2	8.8	8.14	97.75
53	29	Confederate 1	Chinese	3	6.09	6.18	39	13	31.08	17.57	3.01	65.19	18.75	12.5	1	89.39	0.48	0.41	0.33	-0.41	-12.33	-5.07	-2.01	24.2	12.85	6.15	11.96	74.73
54	29	Confederate 1	English	#NULL!	3.91	5.36	35	13	9.13	8.01	9.47	71.89	8.74	7.38	48.17	78.16	0.74	-0.03	0.07	0.03	-0.39	-0.63	38.7	6.27	12.85	6.15	11.96	74.73
55	30	Confederate 1	English, Chinese	8	6.09	6.18	30	15	10.19	13.47	13.35	48.85	12.35	13.99	35.35	35.34	0.83	0.02	0.02	-0.02	2.16	0.52	22	-13.51	3.27	10.17	23.96	45.05
56	30	Confederate 1	Chinese	8	2.36	3.27	18	15	14.81	9.19	2.1	94.26	18.46	7.18	15.29	73.25	0.88	-0.04	-0.03	0.04	3.65	-2.01	13.19	-21.01	26.47	6.25	59.75	46.57
57	31	Confederate 1	English	19	3.73	3.64	21	12	34.69	9.18	4.37	18.92	61.27	5.99	10.42	9.57	0.88	0.05	-0.02	-0.05	26.58	-3.19	6.05	-9.35	26.47	6.25	59.75	46.57
58	31	Confederate 4	Others	5	3.91	4.45	22	10	6.05	12.11	19.34	75.05	5.99	11.99	29.57	82.85	0.9	0.01	-0.03	-0.01	-0.06	-0.12	10.23	7.8	5.6	5	7.7	96.88
59	32	Confederate 1	English	11	3.73	3.45	19	15	5.04	8.82	2.54	87.95	7.35	8.09	12.77	99	0.85	0.03	0	-0.03	2.31	-0.73	10.23	11.05	3.27	10.17	23.96	45.05
60	32	Confederate 1	Chinese	2	4.45	4.55	27	12	7.46	10.26	25.94	56.57	5.96	14.62	34.4	34.3	0.86	#NULL!	0.02	-0.07	-1.5	4.36	8.46	-22.27	5.07	9.25	12.93	86.04
61	33	Confederate 4	Chinese	1	4.09	5.36	28	11	14.9	8.17	9.06	99	13.46	1.92	4.48	89.39	0.68	0.09	0.13	-0.09	-1.44	-6.25	-4.58	-9.61	4.39	6.2	74.02	53.52
62	33	Confederate 4	Chinese	2	4.91	5.64	40	11	13.03	14.29	3.85	43.56	18.13	9.38	13.59	67.52	0.89	-0.08	-0.06	0.08	5.1	-4.91	9.74	23.96	21.12	6.31	15.4	64.36
63	33	Confederate 4	Chinese	7	4.36	4.36	35	16	19.29	10.87	22.89	35.23	15.97	13.13	42.63	51.89	0.87	0.06	0.02	-0.06	-3.32	2.26	19.74	16.66	21.12	6.31	15.4	64.36
64	35	Confederate 4	Spanish	7	2.82	3.36	23	11	5.58	12.57	51.5	60.22	6.48	12.57	6.16	83.24	0.87	0.04	0.03	-0.04	0.9	0	-45.34	23.02	4.39	6.2	74.02	53.52
65	35	Confederate 3	Others	3.5	4.18	3.8	27	24	6.23	5.49	10.18	83.3	12.35	11.18	76.51	26.78	0.88	0.04	-0.01	-0.04	6.12	5.69	66.33	-56.52	4.71	4.71	8.03	77.89
66	36	Confederate 3	Chinese	2	4.64	4	27	21	11.21	14.45	52.38	14.91	13.62	11.63	12.47	73.59	0.86	-0.02	-0.03	0.02	2.41	-2.82	-39.91	58.68	4.71	4.71	8.03	77.89
67	36	Confederate 3	English	19	4.18	3.82	25	14	19.08	8.67	11.34	78.91	16.07	19.64	30.13	24.32	0.6	0.22	0.29	-0.22	-3.01	10.97	18.79	-54.59	12.23	5.76	31.99	95.26
68	37	Confederate 3	Others	14	5.36	3.36	23	13	7.56	8.13	28.61	55.65	11.25	8.13	20.71	52.3	0.77	0.13	0.16	-0.13	3.69	0	-7.9	-3.35	12.23	5.76	31.99	95.26
69	38	Confederate 1	English, Others	20	2.82	3.45	16	12	12.43	11.46	7.77	77.76	16.52	10.71	58.66	51.33	0.87	0.03	0.02	-0.03	4.09	-0.75	50.89	-26.43	6.8	8.83	24.58	68.91
70	38	Confederate 1	English	1	3.18	5.18	32	11	19.19	10.7	11.59	74.63	14.39	8.82	14.56	63.03	0.9	0.02	0.01	-0.02	-4.8	-1.88	2.97	-11.6	5.65	8.33	18.43	64.46
71	38	Confederate 1	Others	6	2.45	4.27	26	16	14.69	7.06	4.32	92.24	22.02	8.56	3.49	74.29	0.88	0.04	0.02	-0.04	7.33	1.5	-0.83	-17.95	5.65	8.33	18.43	64.46
72	39	Confederate 1	Spanish	0	3.36	4.64	19	11	3.79	4.39	23.2	97.27	4.16	3.29	43.11	75.02	0.82	0.04	0.09	-0.04	0.37	-1.1	19.91	-22.25	7.16	10.47	40.06	72.94
73	39	Confederate 5	English, Chinese	9	6	6	36	10	9.82	6.16	70.53	69.98	6.08	7.73	49.92	90.71	0.8	0.04	0.07	-0.04	-3.74	1.57	-20.61	20.73	7.19	1.92	9.71	98.84
74	40	Confederate 5	Chinese	4	4	5.55	34	13	7.04	13.32	44.52	67.38	3.69	8.62	25.47	94.32	0.9	0.06	-0.01	-0.06	-3.35	-4.7	-19.05	26.94	7.19	1.92	9.71	98.84
75	40	Confederate 7	Others	4	3.45	3.27	17	13	7.69	8.52	9.42	87.77	11.86	6.78	46.75	53.8	0.9	0.03	0	-0.03	4.17	-1.74	37.33	-33.97	7.98	8.28	3.45	99
76	41	Confederate 7	English	2	3.73	4.36	25	10	9.65	6.18	25.44	89.52	10.62	2.96	16.9	85.5	0.92	0.04	0	-0.04	0.97	-3.22	-8.54	-4.02	7.98	8.28	3.45	99
77	41	Confederate 7	English	1	3.45	4.27	28	15	21.03	7.94	15.25	86.9	18.52	3.7	20.91	88.34	0.85	-0.02	-0.02	0.02	-2.51	-4.24	5.66	1.44	7.98	8.28	3.45	99
78	42	Confederate 1	English	0.9	4.45	5.64	26	10	26.8	7.1	19.56	28.81	21.82	6.26	48.46	9.55	0.92	0.07	-0.07	-0.07	-4.98	-0.84	28.9	-19.26	10.19	12.1	27.33	77.56
79	42	Confederate 6	English	1.5	4.73	4.73	41	11	10.48	6.99	71.59	51.6	16.03	6.73	53.46	70.92	0.83	0.02	0.03	-0.02	5.55	-0.26	-18.13	19.32	3.66	12.9	11.07	89.22
80	43	Confederate 1	Spanish	1.7	5	6.27	37	12	8.82	7.6	46.48	62.06	11.13	4.49	19.03	49.9	0.87	0.25	0.04	-0.25	2.31	-3.11	-27.45	-12.16	9.42	6.98	36.05	57.75
81	43	Confederate 1	Others	5	4.45	4.64	27	10	29.03	11.29	8.94	64.46	64.29	0	40.06	1	0.53	0.23	0.23	-0.23	35.26	-11.29	31.12	-63.46	6.8	8.83	24.58	68.91
82	44	Confederate 1	Spanish	5	4.2	4.6	20	15	14.75	8.46	41.35	60.06	13.91	8.48	6.34	87.09	0.88	0.08	0.02	-0.08	-0.84	0.02	-35.01	27.03	6.8	8.83	24.58	68.91
83	44	Confederate 4	Chinese	2	3.64	3.82	30	28	20.68	9.77	31.64	41.37	28.1	15.03	22.86	21.25	0.88	0.09	0.02	-0.09	7.42	5.26	-8.78	-20.12	6.85	6.85	47.44	80.31
84	45	Confederate 4	Chinese	1	3.91	4.64	24	13	18.37	10.2	10.11	93.64	20.59	3.68	2.82	95.04	0.73	0.04	0.08	-0.04	2.22	-6.52	-7.29	1.4	6.85	6.85	47.44	80.31
85	45	Confederate 1	English, Others	7	4.27	4.73	16	11	17.21	10.16	42.45	57.11	17.11	11.13	54.91	21.58	0.9	0.05	-0.02	-0.05	-0.1	0.97	12.46	-35.53	8.01	8.85	37.19	60.13
86	45	Confederate 1	English	3	4.09	4	28	10	7.92	8.26	26.95	58.31	6.99	6.99	28.52	60.46	0.9	0.06	0.02	-0.06	-0.93	-1.27	1.57	2.15	8.01	8.85	37.19	60.13
87	46	Confederate 1	Spanish	11	3.27	4.64	30	13	14.99	7.81	37.17	56.48	20.35	4.13	97.51	14.91	0.87	0.04	0.05	-0.04	5.36	-3.68	60.34	-41.57	7.16	10.47	40.06	72.94
88	46	Confederate 6	English	4	4.09	5.55	27	10	4.02	9.41	30.96	76.4	4.93	9.28	77.41	23.05	0.89	0.01	-0.02	-0.01	0.91	-0.13	46.45	-53.35	5	12.78	20.91	58.18
89	46	Confederate 6	Others	7	4.18	4.91	26	14	9.81	6.61	26.21	88.49	10.94	5.47	98.61	19	0.83	0.03	0.05	-0.03	1.13	-1.14	72.4	-69.49	5	12.78	20.91	58.18
90	48	Confederate 5	Others	4	4.73	4.27	36	10	5.43	11.31	93.99	90.48	6.37	6.37	99	50.13	0.79	0	0.07	0	0.94	-4.94	5.01	-40.35	16.9	5.7	29.15	89.56
91	48	Confederate 5	English, Others	19	1.91	4.4	21	13	8.64	10.7	5.33	77.17	13.82	13.82	26.81	65.56	0.69	0.13	0.26	-0.13	5.18	3.12	21.48	-11.61	16.9	5.7	29.15	89.56
92	49	Confederate 5	English	18	5.09	5.18	41	11	7.87	11.37	1.36	97.4	13.26	13.26	62.96	58.73	0.74	-0.04	0.12	0.04	5.39	1.89	61.6	-38.67	16.9	5.7	29.15	89.56
93	49	Confederate 1	Chinese	5	3.55	3.91	23	23	41.18	8.09	13.96	59.79	30.77	11.54	29.41	19.9	0.76	0.03	0.06	-0.03	-10.41	3.45	15.45	-39.89	10.19	12.1	27.33	77.56
94	50	Confederate 6	Chinese	1	4.27	4.18	25	13	13.95	7.72	1.07	91.03	17.39	2.17	1	99	0.82	0.13	0.04	-0.13	3.44	-5.55	-0.07	7.97	3.66	12.9	11.07	89.22
95	50	Confederate 4	Chinese	0.75	4	4.73	39	17	19.73	6.83	11.07	66.67	16.76	5.2	21.95	68.72	0.82	0.04	0.05	-0.04	-2.97	-1.63	10.88	2.05	7.67	10.03	15.7	94.31
96	51	Confederate 4	English	5	3.73	5.64	29	11	7.69	9.84	17.48	85.02	9.33	9.44	3.54	84.78	0.94	0.07	-0.04	-0.07	1.64	-0.4	-13.94	-0.24	7.67	10.03	15.7	94.31
97	51	Confederate 5	Others	4	4.55	4.55	29	15	10.26	8.17	11.66	88.3	16.47	8.23	26.13	55.39	0.84	0.05	0.08	-0.05	6.21	0.06	14.47	-32.91	18.81	4.78	9.94	69.28
98	52	Confederate 5	Others	5.5	4.82	4.82	33	17	12.52	7.69	18.1	83.85	#NULL!	0	#NULL!	#NULL!	0	0.89	0.89	-0.89	#NULL!	-7.69	#NULL!	#NULL!	18.81	4.78	9.94	69.28
99	52	Confederate 5	Chinese	3	5.09	4.73	28	17	11.56	19.73	56.29	11.72	18.57	15.71	40.06	63.35	0.77	0.07	0	-0.07	7.01	-4.02	-16.23	51.63	12.73	6.02	13.82	87.79
100	52	Confederate 5	Chinese	1	3.36	4.18	22	16	14.95	9.35	13.65	82.94	9.43	6.6	2.56	68.36	0.79	0.02	0.05	-0.02	-5.52	-2.75	-11.09	-14.58	12.73	6.02	13.82	87.79
101	53	Confederate 5	Chinese	1	3.09	3	15	11	13.04	7.25	40.06	25.51	8.93	10.71	1	98.61	0.79	0.2	0.11	-0.2	-4.11	3.46	-39.06	73.1	12.73	6.02	13.82	87.79
102	54	Confederate 4	Others	5	4	4	28	12	15.49	7.51	64.99	44.6	11.27	9.31	51.75	46.57	0.91	0.01	-0.02	-0.01	-4.22	1.8	-13.24	1.97	4.37	6.56	20.27	95.33
